# Supplementary material for: Serum and Histologic Eosinophilia as a Predictive Biomarker of Response to Mirikizumab in Ulcerative Colitis
Source: Inflamm Bowel Dis. 2025 Nov 24;32(4):634–42. doi: 10.1093/ibd/izaf267 (PMC13046049; doi:10.1093/ibd/izaf267)
Supplement: izaf267_Supplementary_Data [file izaf267_supplementary_data.zip]

Archive with 1 entries (1 files):
- Supplementary_appendix .docx
